# Supplementary material for: Supporting general practitioners in the assessment and management of suicide risk in young people: an evaluation of an educational resource in primary care
Source: Prim Health Care Res Dev. 2022 Aug 31;23:e50. doi: 10.1017/S1463423622000433 (PMC9433951; doi:10.1017/S1463423622000433)
Supplement: Supplementary file 1 [file phcsup.zip]

Archive with 3 entries (3 files):
- S1463423622000433sup001.pdf
- S1463423622000433sup002.docx
- S1463423622000433sup003.docx
